# Supplementary material for: Medication Adherence and Lifestyle Changes Among Treated Patients with Arterial Hypertension in Family Medicine in Croatia According to the EUROASPIRE V Study: A Cross-Sectional Study
Source: J Clin Med. 2026 Jul 9;15(14):5376. doi: 10.3390/jcm15145376 (PMC13412628; doi:10.3390/jcm15145376)
Supplement: Supplementary file 1 [file jcm-15-05376-s001.zip]

Archive with 1 entries (1 files):
- jcm-4372359-supplementary.pdf
